# Supplementary material for: Irinotecan (CPT-11) Canonical Anti-Cancer Drug Can also Modulate Antiviral and Pro-Inflammatory Responses of Primary Human Synovial Fibroblasts
Source: Cells. 2021 Jun 8;10(6):1431. doi: 10.3390/cells10061431 (PMC8230279; doi:10.3390/cells10061431)
Supplement: Supplementary file 1 [file cells-10-01431-s001.zip]

Archive with 4 entries (4 files):
- Added Supplementary_Materials_Dobi_et_al_FigureS2.pdf
- Revised Supplementary_Materials_Dobi_et_al_FigureS1.pdf
- Supplementary_Materials_Dobi_et_al_FigureS3.pdf
- Supplementary_Materials_Dobi_et_al_FigureS4.pdf
